# Supplementary material for: Scarcity mindset facilitates empathy for social pain and prosocial intention: behavioral and neural evidences
Source: Soc Cogn Affect Neurosci. 2025 Jan 28;20(1):nsaf015. doi: 10.1093/scan/nsaf015 (PMC11803631; doi:10.1093/scan/nsaf015)
Supplement: nsaf015_Supp [file nsaf015_supp.zip]

Archive with 1 entries (1 files):
- scan-24-154-File007.docx
